# Supplementary material for: Neonatal, infant, and childhood growth following metformin versus insulin treatment for gestational diabetes: A systematic review and meta-analysis
Source: PLoS Med. 2019 Aug 6;16(8):e1002848. doi: 10.1371/journal.pmed.1002848 (PMC6684046; doi:10.1371/journal.pmed.1002848)
Supplement: S3 Table — (XLSX) [file pmed.1002848.s009.xlsx]

## Sheet: Sheet1
	S3: Study characteristics table		Legend for GDM criteria guidance
			ACOG = American College of Obstetrians and Gynecologists
			ADA = American Diabetes Association
			ADIPS = Australasian Diabetes in Pregnancy Society
			CC = Carpenter and Coustan
			Finnish National Criteria
			IADPSG = International Association of Diabetes in Pregnancy Study Group
			NDDG = National Diabetes Data Group
			WHO = World Health Organisation
			No established criteria
				Total no of trial	Population randomisation criteria	Population randomisation criteria
Study number	Citation	Trial type	GDM criteria	participants	Metformin-treated group	Insulin-treated group	Neonatal outcomes	Offspring outcomes (in metformin group; unless stated)
1	Ainuddin J et al	Prospective randomised	Positive GCT criteria: >7.8mmol/L	Screen for GDM: n=5050	Randomly assigned to metformin n=93. (Dose range 500mg 1 x day to 2500mg 3 x)	n=93 randomly assigned to insulin (0.9U/kg/body wt)	Reduced mean birthweight in from metformin-treated mothers (p<0.01).	Not studied
	Metformin versus insulin treatment in	open-label clinical trial.	2hr OGTT (75g glucose load): Fasting >5.3mmol/L,	Positive risk factors for GDM: n=1510	n=12 lost to follow-up and n=6 discontinued treatment.	(24hr dose).
	gestational diabetes in pregnancy in a		1hr ≥ 10mmol/L & 2hr 8.6mmol/L.	n=200 enrolled onto study when 1-2 weeks lifestyle intervention did not control glycaemia.	n=75 completed the study.	n=13 lost to follow-up and delivered elsewhere, n=6
	developing country: a randomized		ADA guidelines (2015) (screening at 24-28 weeks)	n=14 excluded from study (medical reasons).	n=32 (42.7%) metformin treated women required supplemental insulin to achieve	non-compliance.
	control trial. Diabetes Res. Clin. Pract.			n=186 randomised to treatment.	appropriate glycemic control. (Target range: FBS > 5.5mmol/L and RBS ≤7.7mmol/L).	n=74 completed the study.
	107, 290-2992015			GDM diagnosis 20 -36 weeks gestation & singleton pregnancies.	n=43 (57.3%) metformin alone.	Women were enrolled into study approx 10 weeks of
					Women started metformin treatment approximately at 10 weeks gestation.	gestation.
					Women who required supplementary insulin were given this approximately 26 weeks
					gestation.
2	Arshad R et al	Randomised control study.	GDM diagnosed according to WHO criteria	Women considered high risk (bad obstretic history: previous abortions or still births), strong	n=32 randomly assigned metformin. Dose 500mg 3x per day and increased where	n=39 randomly assigned to insulin	Reduced birth weight of babies from metformin treated mothers	Not studied
	Feto-maternal outcomes and glycemic		(for OGC & OGTT)	family history of GDM, obese patients and patients with a history of GDM in previous pregnancies	appropriate for glycemic control.	2nd trimester (0.8 units/kg/day)	compared to maternally insulin-treated group (p=0.01).
	control in metformin versus insulin			were recruited.	n=7 lost to follow-up.	3rd trimester (0.9 units/kg/day)
	treated gestational diabetics. Pak. J.			n=71 (recruited in 2nd trimester of pregnancy)	n=25 completed study.	n=14 lost to follow-up.
	Med. Sci., 33,1182-1187 (2017)				Randomised to treatment in 2nd trimester.	n=25 completed study.
						Randomised to treatment in 2nd trimester.
3	Ashoush S et al	Open label, prospective	2hr 75g glucose load: Fasting 5.3mmol/L, 1hr	Assessed for study eligibility: n=312	n=50 randomly assigned to metformin (initial dose of 1000mg/day to 2500mg/day).	n=50 randomly assigned insulin (starting dose 0.7	Birth weight of babies from metformin treated mothers was reduced	Not studied
	Identification of metformin poor responders,	randomised controlled	10mmol/L & 2hr 8.6mmol/L.	n=212 excluded from study (n=88 not meeting criteria, n=24 declined to participate and n=100	n=47 received metformin (n=3 withdrew consent).	units/day/kg) and increased in 1 unit increments per	(p=0.057) vs. insulin group.
	requiring supplemental insulin, during	trial.	ADA guidelines (2015) (screening at 24-28 weeks)	randomised for exclusion - using sealed shuffled envelopes).	Out of the 47; n=11 (23%) needed insulin to achieve appropriate glycemic control	10mg glucose higher than the cut off range).
	randomization of metformin versus insulin			Women also included if had singleton pregnancies and failed to maintain glycemic control after	Metformin supplemented with insulin had metformin reduced to 1000mg/day.	n=48 received insulin.
	for the control of gestational diabetes			1 week of diet/exercise intervention.	Randomised to treatment at 26-32 gestational weeks.	n=2 withdrew consent.
	mellitus. Obstet. Gynecol. Res., 42, 640-647					Randomised to treatment at 26-32 gestational weeks.
4	Barrett H et al	Prospective open-label	2hr 75g glucose load: Fasting > 5.1mmol/L, 1hr >	Women with GDM recruited to the MiG trial n=751	n=236 cord blood samples available from metformin treatment arm.	n=242 cord blood samples available from the insulin	N/S birth weight (previously reported in Rowan 2008)	Not studied
	Maternal and neonatal circulating markers of	randomised control trial.	10mmol, 2hr > 8.5mmol/L.	Women were randomised to their treatment groups between 20-33 weeks of and serum was taken.	Metformin treatment was initiated.	treatment arm.	N/S SGA and LGA (previously reported in Rowan 2008)
	metabolic and cardiovascular risk in the		If, after lifestyle intervention, fasting blood glucose	Singleton pregnancies.	Weight, height and blood was taken for analysis at randomisation,	Weight, height and blood was taken for analysis at	Birth weight was positively correlated with cord leptin and C-peptide.
	metformin in gestational diabetes (MiG) trial:		was > 5.4 mmol/L or 2hr > 6.7mmol/L		at 36 weeks gestation and at 6-8 weeks postpartum.	randomisation, at 36 weeks gestation and at 6-8	There was no relationship between maternal HDL and birth weight
	responses to maternal metformin versus insulin		(post-prandial), inclusion for drug-treatment was			weeks postpartum.	in metformin treated women (whereas a negative association was
	treatment. Diabetes Care, 36, 529-536 (2013)		was met.				observed in women treated with insulin. (The negative association
			ADIPS (2013) guidelines
			(Screening at 24-28 weeks)
5	Battin M	Randomised control study.	2hr 75g glucose load: Fasting > 5.1mmol/L, 1hr >	Women with GDM recruited to the MiG trial n=751	n=373 randomised to metformin ((500mg 1x or 2x daily up to 2500mg daily).	n=378 randomised to insulin	Not measured.	N/S difference in systolic or diastolic blood pressures was
	Blood pressure measurement at two years in		10mmol, 2hr > 8.5mmol/L.	Women were randomised to their treatment groups between 22-33 weeks of gestation.	n=10 withdrew from the study	n=370 completed the study		observed in children whose mothers were treated with metformin or insulin.
	offspring of women randomized to a trial of		If, after lifestyle intervention, fasting blood glucose	Singleton pregnancies.	n=363 completed the study	n=87 (of out 167) blood pressure measurements
	metformin for GDM: follow up data from the		was > 5.4 mmol/L or 2hr > 6.7mmol/L		n=168 (46%) given metformin plus insulin for appropriate glycemic control.	were recorded.
	MiG trial. BMC Pediatr. 1 (2015).				n=83 (out of 154) blood pressure measurements were recorded.
			was met.
			ADIPS (2013) guidelines
			(Screening at 24-28 weeks)
6	Borg H et al	Experimental prospective	OGTT (Fasting > 95mg/dL (5.3mmol/L), 1hr	Women with GDM: n=100. All between 22-36 weeks gestation. Age of women not reported. All	n=50 randomly assigned to metformin (500mg -2500mg per day).	n=50 randomly assigned insulin (starting dose 0.7U/kg	N/S birth weight	Not studied.
	Metformin as opposed to insulin in the	comparative study.	> 180mg/dL (10mmol/L), 2hr > 155mg/dl	singleton pregnancies.	n=0 withdrawn from study	body weight/day). Increased as needed.	N/S birth weight >4kg (macrosomia).
	management of gestational diabetes. Res.		(8.6mmol/L) and 3hr >146mg/dL (8.1mmol/L).
	Obstet. Gynecol., 2, 17-26 (2016).		2 or more abnormal glucose values and GDM was
			diagnosed.
			CC diagnosis criteria
7	Eid S.R et al	Prospective randomized	OGTT (75g glucose load): Fasting > 95mg/dL	Women with GDM: n=250.	n=125 randomized to metformin treatment (500mg	n=125 randomized to insulin	Reduced birth-weight in metformin group vs. insulin group (p=0.04)	Not studied
	Is metformin a viable target to insulin in the	controlled trial	(5.3mmol/L), 1hr > 180mg/dL (10mmol/L), 2hr	Aged between 18-42 years of age.	1x per day to 2500mg per day).	treatment (	Increased incidence of macrosomic & LGA babies in insulin group vs.
	treatment of gestational diabetes mellitus		> 155mg/dL (8.6mmol/L) and 3hr > 146mg/dL	Singleton pregnancies.	Study exclusions (total n=12)	Study exclusions (total n=9)	metformin group (p=0.001). N/S incidence of SGA babies.
	(GDM)? Comparison of maternal and neonatal		(8.1mmol/L ). 2 or more abnormal glucose values was	Between 22-30 weeks gestation.	n=2 failed glycemic control with metformin and were supplemented with insulin	n=4 failed to follow-up, n=5 delivered elsewhere)
	outcomes. Egyp. Pediatr. Assoc. Gaz. 66,		diagnosed as GDM.		n=3 failed to follow-up and n=7 delivered elsewhere.	n=116 completed the study
	15-21 (2018)		CC diagnosis criteria		n=113 completed the study.
8	Ghomian N et al	Randomised clinical trial	No criteria given for the 75g OGTT performed.	n=390 assessed for eligibility	n=193 randomly allocated metformin	n=153 randomly allocated insulin.	N/S gestational age <37 weeks.	Not studied
	Iinsulin in regulating blood glucose levels		Failure to achieve glycemic control with diet	Inclusion: Women with GDM, aged 18-40 years, 24-28 weeks gestation & singleton pregnancy.	(n=20 withdrew consent; n=30 discontinued intervention (changed to insulin)	n=10 withdrew consent	N/S Apgar score.
	during gestational diabetes mellitus: A		& exercise (target: FPG; <95mg/dL, 2hr < 120mg/dL).	n=44 excluded from study.	n=143 analysed	n=143 analysed	N/S Neonatal hypoglycemia.
	randomised clinical trial. J. Cell Physiol, 1-7			(n=32 not meeting inclusion criteria, n=12 declined to participate).	(Treatment started 24-28 gestational weeks)	(Treatment started 24-28 gestational weeks)	N/S birth weight.
	2018			n=346 randomised for study.			N/S birth trauma.
							N/S NICU admissions.
9	Hamadani A et al	Randomized clinical trial.	OGTT (75g glucose load) (fasting > 7mmol/L,	Women with GDM: n=60	n=30 randomly assigned to metformin treatment	n=30 randomly assigned to insulin treatment	Reduced birth weight in maternally-treated metformin group	Not studied
	Metformin versus insulin treatment in		2hr ≥ 11.1 mmol/L).	Singleton pregnancies. Gestational age at enrolment: 28 weeks.	(500mg intermittent daily doses)	(	vs. maternally-treated insulin group (p<0.001)
	gestational diabetes and their effects on		No association listed for GDM diagnosis...	Average age at enrolment: 30 years.
	neonatal birth weight. PJMHS 11, 914-916
	2017
10	Hassan J.A et al	Randomized clinical trial.	50g glucose load GCT initial screen:	Women with GDM: n=150	n=75 randomly assigned to metformin treatment (500mg - 3000mg daily).	n=75 randomly assigned to insulin treatment	Reduced birth weight in maternally-treated metformin	Not studied
	Metformin prevents macrosomia and neonatal		≥ 140mg/dL glucose (7.8mmol/L)	All subjects were treated at 29 weeks gestation	n=18 (24%) of metformin group required insulin supplementation to control glycemia.		group (p=0.059).
	morbidity in gestational diabetes. Pak. J. Med.		OGTT (75g glucose load): Fasting: > 95mg/dL	Singleton pregnancies between 20-36 gw.	These women were obese (>BMI) and had raised blood glucose upon study entry.		Reduced macrosomia (birth weight > 4kg) in
	Sci. 28, 384-389 (2012)		(5.3mmol/L), 1hr ≥ 180mg/dL (10mmol/L) or				maternally-treated metformin group (p<0.001).
			2hr ≥ 155mg/dI (8.6mmol/L).				Increased SGA babies in maternally-treated metformin
			2 out of 3 values exceeded for GDM diagnosis.				group vs. maternally-treated insulin group (p=0.000).
			WHO criteria (2013)? (According to paper)
11	Ijas H et al	Open label prospective	2hr OGTT (75g glucose load); (after overnight fast)	n=239 women with GDM assessed for eligibility.	n=239 assessed for eligibility.	n=50 randomly assigned to insulin.	N/S birth weight.	Not studied
	Metformin should be considered in	randomised trial.	0 hr ≥ 5.3mmol/L, 1hr ≥ 11mol/L , 2hr 9.6mmol/L.	Singleton pregnancies diagnosed with GDM between 12 - 34 weeks gestation.	n=139 excluded		N/S LGA (birth weight > 90th centile)
	the treatment of gestational diabetes:		GDM diagnosed with 1 or more of these values		n=101 of these did not meet inclusion criteria (below is this breakdown):
	a prospective randomised study.		abnormal.		n=23 treatment started <12wk gestation or >34 weeks of gestation (n=36)
	BJOG 118, 880-885 (2010)		No association listed for GDM diagnosis...		n=12 essential hypertension, n=6 abnormal pre-pregnancy glucose tolerance
					n=8 chronic disease, n=5 twin pregnancy, n=3 language barrier,
					n=6 previous pregnancy, n=2 IUGR.
					In addition; n=28 refused to participate.
					n=100 remaining participants.
					n=50 randomly assigned to metformin
					Doses: (750mg 1x day (wk1), wk2 (2x day), wk 3 (3x day)
					n=2 withdrew consent; n=1 had evalated liver enzyme levels. .
					n=47 metformin group completed study.
					In metformin group, n=15 (32%) required insulin for adequate glycemic control.
12	Ijas H et al (2015)	Randomised control trial	2hr OGTT (75g glucose load); (after overnight fast)	Women with GDM: n=100	n=239 participants assessed for eligibility.	n=50 randomly assigned to insulin (	N/S birth weight	At 6 months:
	A follow-up of a randomised study of	follow-up	0 hr ≥ 5.3mmol/L, 1hr C 11mol/L , 2hr 9.6mmol/L.	Singleton pregnancies diagnosed with GDM between 12 - 34 weeks gestation.	n=139 excluded from study.	n=48 included in follow up	Neonates from metformin-treated mothers were longer (p=0.047) compared to	N/S mean height and weight between maternal metformin and insulin groups:
	metformin and insulin in gestational		GDM diagnosed with 1 or more of these values		n=100 remaining participants.	n=2 did not return questionnaire.	neonates from the insulin treated group.	(Note: metformin group offspring were heavier than insulin group (p=0.07)
	diabetes mellitus: growth and		abnormal.		n=50 randomly assigned to metformin (750mg 1x day (wk1), wk2 (2x day), wk3 (3x day).			Reduced number of children <5 percentile for height in metformin group (p=0.006)
	development of the children at the		No association listed for GDM diagnosis...		n=2 withdrew consent; n=1 had evalated liver enzyme levels.			At 12 months:
	age of 18 months.				n=47 completed study (below is metformin sub-grouping)			N/S increase in height (p=0.062) in metformin group
	BJOG 122, 994-1000 (2015)				n=15 out of 47 (32%) required insulin for adequate glycaemic control.			Increased number of children >95 percentile for height (p=0.027) in metformin gp
					n=32 (68%) on metformin treatment alone.			Increased weight (p=0.038) in metformin group
								At 18 months:
								Increase in height (p=0.023) in metformin group
								Increased weight (p=0.040) in metformin group
13	Khan RMA et al (2017)	Randomised control trial	GDM diagnosis criteria: fasting > 95 mg\dl	Women with GDM: n=770	n=770	n=385 for insulin-treated group.	No birth weight recorded.	Not studied
	Comparison of metformin with insulin in the		(5.3mmol/L), 1hr >180mg\dl (10mmol/L), 2hr		n=385 for metformin-treated group.	Doses: Not recorded.	Decreased incidence of LGA in metformin vs. insulin (p=0.002)
	management of gestational diabetes. Med.		>155mg/dL (8.6mmol/L), 3hr >146mg\dL		Doses: 500mg per day, increasing by 500mg per week as required (maximum dose not
	Forum 28, 105-108 (2017).		(8.1mmol/L).		recorded)
			CC criteria
14	Mesdaghinia E et al (2013)	Randomized blinded trial	Women with impaired glucose challenge test	Women with GDM n=243 assessed for eligibility	n=243 participants assessed for eligibility	n=100 randomly assigned to insulin (	N/S birth weight	Not studied
	Comparison of newborn outcomes in women		were screened with a GTT	n=200 randomised for study	n=43 exclusions from study (n=22 not meeting inclusion criteria; n=17 declined to		N/S macrosomia (birth weight > 4kg)
	with gestational diabetes mellitus treated		(100g glucose load): Fasting: >95mg/dL, 1hr		participate; n=4 other reasons)		N/S LGA (birth weight > 90th centile)
	with metformin or insulin. A randomized		>180mg/dL, 2hr >155mg/dL, 3hr >140mg/dL		n=200 randomised for study		N/S SGA (birth weight < 10th centile)
	blinded trial. Int. J. Prev. Med. 4, 327-333,		blood sugar.		n=100 randomly assigned metformin (between 500mg to 2500mg per day)
	(2013).		GDM diagnosis with 2 out 4 abnormal readings		n=22 required supplemetary insulin to acheive glycemic control (22%)
			ACOG and CC criteria (2013)		These were excluded from study and replaced with women who didn't require insulin
					n=100
15	Moore L.E et al (2007)	Randomised control trial.	50g glucose load GCT: 1hr ≥ 140mg/dL (7.8mmol/L)	Women with GDM: n=63	n=63 women with GDM used in study.	n=31 randomly assigned to insulin.	N/S gestational age at delivery.
	Metformin and insulin in the management of		went on to a 3hr OGTT.	Women were screened between 24-30 weeks gestation. No mention of whether just singleton pregnancies	n=32 randomly assigned to metformin.	Insulin dose (0.7U/kg body wt/2 x day) to	N/S c-section rates, shoulder dystocia or post-partum haemmorage.
	gestational diabetes mellitus: preliminary		Fasting > 105mg/dL (5.8mmol/L) , 1hr >190mg/dL	were used in the trial.	Metformin dose (1000mg - 2000mg per day).	maintain euglycemia (fasting 60-90mg/dL, 2hr	N/S neonatal outcomes including:
	results of a comparison. J. Reprod. Med		(10.6mmol/L ), 2hr > 165mg/dL (9.2mmol/L) or 3hr		Number of women who took maximal dose of metformin yet failed to attain glucose	<120mg/dL).	Birth weight
	2007		> 145mg/dL (8.1mmol/L).		control and put onto insulin (no numbers recorded).		Birth weight > 4000g or > 4500g.
			Abnormal levels of 2 or more was considered GDM				Apgar Score.
			diagnosis.				NICU admission rate.
			ACOG (2013) and NDDG criteria				Hypoglycemia.
							Respiratory distress syndrome.
							Hyperbilirubinaemia.
16	Niromanesh S et al	Randomized clinical trial	50g glucose challenge test. 1hr >130mg/dL.	Women with GDM: n=214	n=42 of these were excluded due to not meeting inclusion criteria (n=33),	n=86 for insulin-treated group	Reduced birth weight in metformin-treated group (p=0.005)	Not studied
	Metformin compared with insulin in the	(Single blind).	Then OGTT (100g glucose load).	Singleton pregnancies diagnosed with GDM between 20 - 34 weeks gestation.	(n=9 withdrew consent).	n=6 lost to follow-up	Reduced frequency of birth weight >90th percentile in metformin treated group (p=0.005).
	mellitus: A randomized clinical trial.		Fasting > 105mg/dL (5.8mmol/L), 1hr > 190mg/dL	Women aged between 18 - 40 years.	n=172 randomized to treatment.	n=80 for insulin group	Reduced head circumference in metformin-treated group (p=0.005)
	Diab. Res. Clin. Prac. 98, 422-429 (2012)		(10.6mmol/L, 2hr > 165mg/dL (9.2mmol/L) and		n=80 metformin treatment (1 withdrew consent, 2 lost to follow-up; 3		Reduced arm circumference in metformin-treated group (p=0.019)
			3hr >145mg/dL (8.1mmol/L).		discontinued metformin due to GI side-effects)		Reduced chest circumference in metformin-treated group (p=0.011)
			CC criteria		Metformin dose: 1000mg - 2500mg per day.		Reduced height in metformin-treated group (p=0.033)
					11/80 women (14%) required insulin supplementation for adequate glycaemic control
17	Rowan JA et al	Randomised controlled	2hr 75g glucose load: Fasting > 5.1mmol/L, 1hr >	Women with GDM: n=751	n=373 randomly assigned metformin (500mg 1x or 2x daily up to 2500mg daily).	n=378 randomised to insulin	N/S birth weight	Not studied
	Metformin versus insulin for the treatment of	trial	10mmol, 2hr > 8.5mmol/L.	Women were randomised to their treatment groups between 22-33 weeks of gestation.	n=10 excluded from study (n=5 withdrew consent; n=1 moved away; n=4 violated protocol	n=8 excluded	N/S LGA
	gestational diabetes. N. Engl. J. Med. 358,		If, after lifestyle intervention, fasting blood glucose	Singleton pregnancies.	n=363 completed the study	n=2 withdrew consent,	N/S SGA
	2003-2015 (2008).		was > 5.4 mmol/L or 2hr > 6.7mmol/L (post-prandial)	Women aged between 18 - 45 years.	n=66 (20-27 weeks of gestation). n=297 (28-33 weeks of gestation).	n=2 moved away;	N/S neonatal head circumference
			inclusion for drug-treatment was met.	GDM diagnosis criteria: Australasian Diabetes in Pregnancy Society (ADIPS)	n=195 (54%) given metformin alone.	n=4 had protocol violation)	N/S neonatal chest circumference
			ADIPS (2013) guidelines		n=9 stopped metformin before delivery (n=5 violated protocol, n=2 withdrew consent	n= 370 completed the study	N/S neonatal arm circumference
			(Screening at 24-28 weeks)		n=2 other reasons.	n= 67 (20-27 weeks of gestation).	N/S neonatal abdominal circumference
					n=186 final number for metformin only.	n=303 (28-33 weeks of gestation)
					n=168 (46%) given metformin plus insulin for appropriate glycemic control.	(n=4 stopped insulin before delivery)
					n=18 stopped metformin plus insulin before delivery.	Out of the 4; n=3 withdrew consent;
					Metformin treatment was stopped in 7.4% of all subjects before delivery.	n=1 had another reason.
					Reasons for stopping metformin: n=9 obstetric complications, n=1 sepsis,
					n=1 declining liver function, n=7 adverse GI effects, n=5 chose to stop,
					n=4 advised to stop.
					n=32 (8.8%) had metformin doses reduced to prevent GI effects (to 1000mg/day)
18	Rowan JA	Randomised controlled	2hr 75g glucose load: Fasting > 5.1mmol/L, 1hr >	Women with GDM: n=751	n=363 randomised to metformin (± insulin).	n=378 randomised to insulin	In the children used in the follow-up study:	At 2 years of age, offspring of metformin-treated women demonstrated:
	Metformin in gestational diabetes:	trial: 2 year follow-up	10mmol, 2hr > 8.5mmol/L.	At 2-year follow-up; n=577 eligible for follow-up.	Metformin dose (500mg 1x or 2x daily up to 2500mg daily).	n=370 completed the study	N/S birth weight	p=0.002 increased upper arm circumference
	The offspring follow-up (MiG TOFU)		If, after lifestyle intervention, fasting blood glucose	n=323 studied (56% follow-up rate).	Body composition analysis in 154 two-year old children whose mothers were	Body composition analysis in 164	N/S neonatal length	p=0.02 increased subscapular skinfold thickness
	Body composition at 2 years of age		was > 5.4 mmol/L or 2hr > 6.7mmol/L (post-prandial)	Women were randomised to their treatment between 22-33 weeks of gestation.	given metformin (± insulin).	two-year old children whose mothers		p=0.04 increased biceps skinfold thickness
	Diabetes Care 34, 2279-2284 (2011)		inclusion for drug-treatment was met.	Singleton pregnancies.		were given metformin.
			ADIPS (2013) guidelines	Women aged between 18 - 45 years.
			(Screening at 24-28 weeks)
19	Rowan JA	Randomised controlled	2hr 75g glucose load: Fasting > 5.1mmol/L, 1hr >	Women with GDM: n=733	Exclusion numbers etc, see above	n=378 randomised to insulin	Neonates from the Adelaide (7 year old) subgroup (all below parameters are in	7 year subgroup (Adelaide) (n=109; metformin: n=58, insulin: n=51):
	Metformin in gestational diabetes:	trial: 7-9 year follow-up	10mmol, 2hr > 8.5mmol/L.	Women were randomised to their treatment groups	FINAL NUMBERS for metformin group	n=370 completed the study	metformin-treated group.	N/S weight
	The offspring follow-up (MiG TOFU)		If, after lifestyle intervention, fasting blood glucose	between 22-33 weeks of gestation.	Metformin dose (500mg 1x or 2x daily up to 2500mg daily).		N/S overall birth weight	N/S height
	body composition and metabolic		was > 5.4 mmol/L or 2hr > 6.7mmol/L (post-prandial)	Singleton pregnancies.	n=195 out of 363 (54%) received metformin alone		Increased LGA (birth weight > 90th centile) p=0.029.	N/S BMI
	outcomes at 7-9 years of age		inclusion for drug-treatment was met.	Women aged between 18 - 45 years.	n=168 out of 363 (46%) received metformin plus insulin		N/S SGA (birth weight < 10th centile)	N/S head circumference
	BMJ Open Diab. Res. Care		ADIPS (2013) guidelines		n=363 completed the study.		p=0.056 increased head circumference	N/S chest circumference
	6, e000456 (2018)		(Screening at 24-28 weeks)		Women were randomised to their treatment groups between 22-33 weeks gestation.		p=0.09 increased abdominal circumference	N/S arm circumference
							p=0.04 increased mid-upper arm circumference	N/S abdominal circumference
							p=0.03 increased triceps skinfold thickness	N/S waist circumference
								N/S hip circumference
							Neonates from the Auckland (9 year old) subgroup:	N/S waist:height
							N/S overall birth weight	N/S DEXA fat measures; N/S MRI fat volumes
							N/S LGA (birth weight > 90th centile)
							N/S SGA (birth weight < 10th centile)	9 year subgroup (Auckland) (n=99; metformin n=45, insulin n=54):
							N/S increased head circumference	Increased weight in maternally-treated metformin group (p=0.049)
							N/S increased abdominal circumference	N/S height
							N/S increased mid-upper arm circumference	Increased BMI in maternally-treated metformin group (p=0.051)
							N/S increased triceps skinfold thickness	N/S head circumference
								N/S chest circumference
							THESE DATA ARE TAKEN FROM THE NEONATAL DATA OF THE CHILDREN USED IN THE	Increased arm circumference in maternally-treated metformin group (p=0.02)
							7 AND 9 YEAR FOLLOW-UP STUDY.	Increased waist circumference maternally-treated metformin group (p=0.04)
								N/S increased hip circumference maternally-treated metformin group (p=0.16)
								Incr. subscapular skinfold thickness in maternally-treated metformin gp (p=0.02)
								Incr. biceps skinfold thickness in maternally-treated metformin group (p=0.046)
								N/S DEXA fat measures
								Increased abdominal (p=0.051), visceral (p=0.051) & abdominal visceral fat volume
								(p=0.059) in maternally-treated metformin group.
20	Ruholamin S et al	Randomized clinical trial	OGTT (75g glucose load): Fasting; ≥ 5.1mmol/L,	n=156 with GDM assessed for study eligibility.	n=59 randomly assigned to metformin (500mg 1 or 2 x per day).	n=60 randomly assigned to insulin (initial dose 0.2IU/	Decreased birth weight in babies from metformin-treated mothers vs.	Not studied.
	Neonatal outcomes in women with		1hr ≥ 10mmol/L, 2hr ≥ 8.5mmol/L.	Inclusion criteria: Women diagnosed with GDM, aged between 18-45 years, with singleton	n=2 required supplemental insulin to achieve glycemic control.	kg/day).	insulin treated (p=0.08).
	gestational diabetes mellitus treated with		GDM diagnosed when 1 or more levels abnormal.	pregnancy between 24 - 33 weeks of gestation.	n=7 discontinued intervention , n=4 medical exclusions)	n=10 discontinued intervention.
	metformin in compare with insulin: A		ADIPS (2013) guidelines	Glycemia control not maintained after 1 week lifestyle intervention.		n=3 pregnancy induced hypertension
	randomized clinical trial. J. Res. Med. Sci.		(Screening at 24-28 weeks)	n=37 excluded for not meeting inclusion criteria.	n=50 completed the study.	n=3 preeclampsia, n=4 preterm labour.
	19, 970-975 (2014)			n=119 randomized into study		n=50 completed the study.
21	Saleh H.S et al	Prospective randomized	OGTT (75g glucose load): Fasting ≥ 7mmol/L, or	n=150 women with GDM assessed for study eligibility.	Assigned to receive metformin: n=75	n=75 randomly assigned insulin	Birth weight not recorded.	Not studied.
	Could metformin manage gestational	comparative study	2hr ≥ 7.8mmol/L (WHO Guidelines).	Inclusion criteria: Women diagnosed with GDM who did not respond to diet intervention after	n=8 excluded (n=4 withdrew consent, n=2 lost to follow-up; n=2 discontinued	n=5 excluded (n=3 withdrew consent and n=2 lost to	N/S SGA
	diabetes instead of insulin? Int. J. Reprod.		WHO guidelines (1999-Aug 2007)	3 weeks. GDM diagnosed between 26-34 gestational weeks. Age? Singleton pregnancy?	medication).	follow-up).	N/S LGA
	Med. 2016			Pre-pregnancy diabetes, previous insulin treatment, metformin intolerance, liver or kidney	n=67 completed the study	n=70 completed the study
				disease, or obstetric high risk complications were excluded. (Exclusions same as above).	Metformin dose: 500mg -3000mg per day.	Insulin dose: 1st trimester (0.7U/kg body wt/24hr;
						2nd trimester -20-32 wks, 0.8 U/kg/day : 32-36 wks,
						0.9U/kg body wt/24hr, 36wks onwards: 1U/kg body
						wt/24hr.
22	Somani P.S et al	Randomized clinical trial	OGGT (75g glucose load): Fasting ≥ 92mg/ml	n=723 initial GDM screen	n=38 randomly assigned to metformin treatment	n=38 randomly assigned to insulin treatment	N/S birth weight.	Not studied
	Treatment of gestational diabetes mellitus:		(5.1mmol/L), 1hr 180mg/dL (10mmol/L) and 2hr	n=119 women with GDM between 18-35 years, with singleton pregnancies, screened between	n=3 withdrew consent, n=2 lost to follow-up & n=1 violated protocol.	(4-42 IU)	N/S macrosomia (birth weight > 4kg)
	insulin or metformin? J. Evol. Med. Dent. Sci.		≥ 153mg/dL (8.5mmol/L).	24-34 weeks of gestation.	n=32 completed study.	n=2 withdrew consent, n=1 lost to follow-up &
	5, 4423-4429 (2016)		IADPSG criteria (2013)	After exclusion taken into account, n=76 randomized for study	Women who did not achieve appropriate glycemic control were supplemented	n=2 violated protocol.
				Women with pre-pregnancy diabetes excluded.	with insulin (n=8) (25%).	n=33 completed study.
					Metformin dose: 500mg to 2000mg per day.
23	Spaulonci C.P et al	Randomized clinical trial	OGTT (75g or 100g glucose load):	Women with GDM: n=94	n=47 metformin-treated (1 excluded from study) (n=46)	n=46 for insulin-treated group (started at 0.4units/kg	N/S birth weight	Not studied
	Randomized trial or metformin vs		Fasting > 95 mg/dL (5.3mmol/L), 1hr >180mg/ml	GDM diagnosis criteria: OGTT (75g or 100g glucose load); > 95 mg/dL (5.3mmol/L) at 0 mins	n=14 achieved adequate glycemic control on 850mg 2 x day	body weight/day)	N/S macrosomia (birth weight > 4kg)
	insulin in the management of		(10mmol/L) and 3hr > 155mg/dL (8.6mmol/L).	Singleton pregnancies	n=32 did not achieve glycaemic control and were put on 850mg
	gestational diabetes.		Abnormal readings of 2 or more = GDM diagnosis.	Women were subjected to diet & exercise > 1 week without satisfactory glycemic control to be	metformin 3 x day.
	Am. J. Obest. Gynecol. 209, e1-e7 (2013)		ADA guidelines (2015) (screening at 24-28 weeks)	eligible for treatment and study.	Out of the n=46 metformin-treated women; n=12 were supplemented
					with insulin (26%) to achieve appropriate glycemic control.
					Metformin dose: 1700mg - 2250mg per day.
24	Tertti K et al	Open-label randomised	Fasting ≥ 4.8mmol/L, 1hr ≥10mmol/L, 2hr	Women with GDM: n=221, all fulfilled inclusion criteria.	n=111 randomly assigned metformin treatment (500mg-1000mg 2 x per day)	n=110 randomly assigned to insulin.	N/S birth weight	Not studied
	Metformin vs. insulin in gestational	control trial.	≥ 8.7mmol/L (to Dec 2008).	Exclusion criteria was cardiac or renal insufficiency, liver disease, metformin use within 3 months	n=110 (n=1 still birth excluded from study)	n=3 excluded due to protocol violation.	N/S macrosomia (birth weight > 4kg)
	diabetes. A randomized control study		After Dec 2008: fasting: > 5.3mmol.L, 1hr > 10mmol/L	preceding or during pregnancy.	Women who did not meet appropriate glycemic control were supplemented with	n=107 for insulin treated group.
	characterizing metformin patients		& 2hr > 8.6mmol/L).	Study screening was based on increased risk for GDM which resulted in OGGT if 1 or more were	insulin:
	needing additional insulin.		Drug treatment if 2 or more FPG values	present: BMI > 25kg/m2, age >40, previous macrosomia, suspected fetal macrosomia in current	(FPG > 5.5 mmol/L (overnight fast) and/or 1hr post-prandial glucose > 7.8 mmol/L)
	Diab. Obes. Metab. 15, 246-251 (2013)		> 5.5 mmol/L and/or postprandial values of	pregnancy, glucosuria, pregnancy weight gain > 20kg or GDM in previous pregnancy.	n=23 (21%) required insulin supplementation.
			≥ 7.8mmol/L.	Singleton pregnancies. Mean age of mothers: 32 (range; 21-44). 22-34 weeks gestation.
			Finnish National Criteria
25	Tertti K et al (2014)	Open-label randomised	Fasting ≥ 4.8mmol/L, 1hr ≥10mmol/L, 2hr	Women with GDM: n=221, all fulfilled inclusion criteria.	n=111 randomly assigned metformin treatment (from 500mg-2000mg per day).	n=110 randomly assigned to insulin.	N/S birth weight (different metformin concentrations vs. insulin)	Not studied
	The degree of fetal metformin exposure	control trial.	≥ 8.7mmol/L.	Singleton pregnancies.	n=110 in metformin group (1 patient moved away)	n=3 excluded due to protocol violation.
	does not influence fetal outcome in		Finnish National Criteria	Mean age of mothers: 32 (range; 21-44).	Women who did not meet appropriate glycaemic control were given insulin.	n=107 for insulin treated group.
	gestational diabetes mellitus. Acta				23 out of 110 women on metformin (21%) required insulin supplementation to	Insulin dose: Not reported.
	Diabetol. 51, 731-738 (2014)				achieve glycemic control.
26	Tertti K et al (2015)	Open-label randomised	Fasting ≥ 4.8mmol/L, 1hr ≥10mmol/L, 2hr	Women with GDM: 221, all fulfilled inclusion criteria.	n=111 randomly assigned metformin treatment (from 500mg-2000mg per day).	n=110 randomly assigned to insulin.	N/S birth weight.	N/S neurodevelopmental outcomes in children exposed to metformin in-utero
	Neurodevelopment of Two-Year-Old Children	control trial.	≥ 8.7mmol/L (to Dec 2008).	Singleton pregnancies.	n=110 in metformin group (1 patient moved away)	n=3 excluded due to protocol violation.		vs. children exposed to insulin in-utero.
	Exposed to Metformin and Insulin in Gestational		After Dec 2008: fasting: > 5.3mmol.L, 1hr > 10mmol/L	Mean age of mothers: 32 (range; 21-44).	Women who did not meet appropriate glycaemic control were given insulin.	n=107 for insulin treated group.
	Diabetes Mellitus		& 2hr > 8.6mmol/L).		23 out of 110 women on metformin (21%) required insulin supplementation to	Insulin dose: Not reported.
			Drug treatment if 2 or more FPG values		achieve glycemic control.
			> 5.5 mmol/L and/or postprandial values of
			≥ 7.8mmol/L.
			Finnish National Criteria
27	Tertti K et al (2016)	Open-label randomised	Fasting ≥ 4.8mmol/L, 1hr ≥10mmol/L, 2hr	Women with GDM: n=221, all fulfilled inclusion criteria.	n=111 randomly assigned metformin treatment (from 500mg-1000mg	n=110 randomly assigned to insulin.	Not recorded as study was an offspring follow-up (later than neonates)	Male offspring were aged 33 to 85 months (mean age in each group; N/S).
	Metformin treatment does not effect	control trial - follow-up	≥ 8.7mmol/L (to Dec 2008).	Exclusion criteria was cardiac or renal insufficiency, liver disease, metformin use within 3 months	2x per day)	n=3 excluded due to protocol violation.		N/S height.
	testicular size in offspring born to		After Dec 2008: fasting: > 5.3mmol.L, 1hr > 10mmol/L	preceding or during pregnancy.	n=110 in metformin group (1 patient moved away)	n=107 for insulin treated group.		N/S weight.
	mothers with gestational diabetes.		& 2hr > 8.6mmol/L).	Singleton pregnancies. Mean age of mothers: 32 (range; 21-44).	Women who did not meet appropriate glycaemic control were supplemented with			N/S BMI (although p=0.11, suggesting increased BMI in metformin group).
	Rev. Diab. Stud. 13, 59-65 (2016)		Drug treatment if 2 or more FPG values		insulin.
			> 5.5 mmol/L and/or postprandial values of		23 out of 110 women on metformin (21%) required insulin supplementation to
			≥ 7.8mmol/L.		achieve glycemic control.
			Finnish National Criteria
28	Wouldes TA et al (2016)	Prospective randomised	OGTT (75g glucose load): Fasting; ≥ 5.1mmol/L,	Women with GDM: n=751	n=373 women were randomly assigned metformin between 20 - 33 gestational weeks	n=378 randomised to insulin	N/S birth weight	Not studied
	Neurodevelopmental outcome at 2 years in	trial; (follow-up).	1hr ≥ 10mmol/L, 2hr ≥ 8.5mmol/L.	n=577 2 year old children eligible for follow-up.	Metformin dose (500mg 1x or 2x daily up to 2500mg daily).	n=370 completed the study
	offspring of women randomised to metformin		GDM diagnosed when 1 or more levels abnormal.	n=323 seen at follow-up (56% follow-up rate).	n=363 women completed the study
	or insulin treatment for gestational diabetes.		ADIPS (2013) guidelines
	Arch. Dis. Child Fetal Neonatal Ed0, F1-F6		(Screening at 24-28 weeks)
